# Supplementary material for: The role of between-group signaling in the evolution of primate ornamentation
Source: Evol Lett. 2024 Aug 17;8(6):927–35. doi: 10.1093/evlett/qrae045 (PMC11637682; doi:10.1093/evlett/qrae045)
Supplement: qrae045_suppl_Supplementary_Material [file qrae045_suppl_supplementary_material.zip]

Archive with 2 entries (2 files):
- SI Code Grueter&Luepold_primateOrnaments.R
- SupplementaryInformation, CLEAN.docx
