# Supplementary material for: The role of between-group signaling in the evolution of primate ornamentation
Source: Evol Lett. 2024 Aug 17;8(6):927–35. doi: 10.1093/evlett/qrae045 (PMC11637682; doi:10.1093/evlett/qrae045)
Supplement: qrae045_suppl_Supplementary_Material [file qrae045_suppl_supplementary_material.zip › SI Code Grueter&Luepold_primateOrnaments.R]

# Script from: The role of male secondary sexual traits in extra-group signalling
# 
# Cyril Grueter1-4 & Stefan Luepold5
# 
# Affiliations:
# 1 Department of Anatomy, Physiology and Human Biology, School of Human Sciences, The University of Western Australia, Perth, WA, Australia 
# 2 Centre for Evolutionary Biology, School of Biological Sciences, The University of Western Australia, Perth, WA, Australia 
# 3 International Centre of Biodiversity and Primate Conservation, Dali University, Dali, Yunnan, China
# 4 Centre of Excellence in Biodiversity and Natural Resource Management, University of Rwanda, Huye, Rwanda
# 5 Department of Evolutionary Biology and Environmental Studies, University of Zurich, Zurich, Switzerland


# Use the Johnson color palette for plots
clrs <- MetBrewer::met.brewer("Johnson")

# Tell bayesplot to use the Johnson palette (for things like pp_check())
bayesplot::color_scheme_set(c("grey30", clrs[2], clrs[1], clrs[3], clrs[5], clrs[4]))

# Custom ggplot theme to make pretty plots
# Get the font at https://fonts.google.com/specimen/Jost
theme_nice <- function() {
  theme_minimal(base_family = "Jost") +
    theme(panel.grid.minor = element_blank(),
          plot.title = element_text(family = "Jost", face = "bold"),
          axis.title = element_text(family = "Jost Medium"),
          strip.text = element_text(family = "Jost", face = "bold",
                                    size = rel(1), hjust = 0),
          strip.background = element_rect(fill = "grey80", color = NA))
}

# load packages
if (!require("pacman")) install.packages("pacman")   # install this package if not already installed

# running this script for the first time, the next command  may have to be changed to 'install = T' in case any packages are missing
pacman::p_load(conflicted, ape, phylolm, effectsize, Rmisc, performance, 
               sjPlot, formattable, brmstools, brms, broom, broom.mixed, tidybayes, install = F)


# resolve conflict in functions between dplyr and other packages (using package 'conflicted')
conflict_prefer("var", "stats")
conflict_prefer("aes", "ggplot2")
conflict_prefer("theme_bw", "ggplot2")
conflict_prefer("ar", "brms")
conflict_prefer("rotate", "flextable")


#### Data preparation ####

# set working directory
setwd("[Set your working directory here]")

##### Phylogenetic tree #####
phylo0 <- read.nexus("VertTree_Primates_consensus.nex")

# add 4 species to phylogeny based on Roos & Zinner (2022; The Colobines Natural History, Behaviour and Ecological Diversity, ed. Matsuda et al., pp. 32 - 43)
library(TreeTools)
cladeInsertPos <- phytools::findMRCA(phylo0, c("Procolobus_kirkii", "Procolobus_verus"))
phylo2 <- AddTip(phylo0, cladeInsertPos, "Piliocolobus_temminckii", lengthBelow=1, edgeLength = phylo0$edge.length[493] + 1)
phylo2 <- AddTip(phylo2, "Piliocolobus_temminckii", "Piliocolobus_tephrosceles", lengthBelow=3.5, edgeLength=3.5)
phylo2 <- AddTip(phylo2, "Piliocolobus_tephrosceles", "Piliocolobus_epieni", lengthBelow=3, edgeLength=3)
phylo2 <- AddTip(phylo2, "Trachypithecus_francoisi", "Trachypithecus_leucocephalus", lengthBelow=0.5, edgeLength = 0.5)

phylo <- phylo2


##### Dataset on intergroup interactions #####
dat <- read.csv("Data primate intergroup interactions.csv")
dat$Phylo <- dat$PhyloVertTree
rownames(dat) <- dat$Phylo
geiger::name.check(phylo, dat)

##### Data transformations #####
dat$log.Ornamentation <- log(dat$Ornamentation+1)
dat$log.EncounterRatePerDay <- log(dat$EncounterRatePerDay+1)
dat$log.RateAgonisticEncounters <- log(dat$RateAgonisticEncounters)
dat$log.SSD <- log(dat$SSD)
dat$log.GroupSize <- log(dat$GroupSize)
dat$PercentHomeRangeOverlap <- asin(sqrt(dat$PercentHomeRangeOverlap/100))*180/pi
dat$PercAgonistic <- asin(sqrt(dat$PercentAgonistic/100))*180/pi


#### Analyses ####
##### Ornamentation ~ home-range overlap #####
orn1 <- dplyr::select(dat, Phylo, log.Ornamentation, Ornamentation, PercentHomeRangeOverlap)
orn1$ornBinary <- ifelse(orn1$log.Ornamentation==0, 0, 1)
orn1 <- orn1[complete.cases(orn1), ]

job::job({
  conflicted::conflict_prefer("var", "stats")
  conflicted::conflict_prefer("aes", "ggplot2")
  conflicted::conflict_prefer("theme_bw", "ggplot2")
  conflicted::conflict_prefer("ar", "brms") 
  conflicted::conflict_prefer("rotate", "flextable")
  conflicted::conflict_prefer("me", "brms")
  
  A <- ape::vcv.phylo(phylo)  # phylogenetic covariance matrix
  
  model_orn1 <- brm(bf(log.Ornamentation ~ PercentHomeRangeOverlap + (1|gr(Phylo, cov = A)), 
                       hu ~ PercentHomeRangeOverlap + (1|gr(Phylo, cov = A))), 
                    data = orn1, 
                    family = hurdle_gamma(), 
                    data2 = list(A = A), 
                    cores = 4,
                    chains = 4,
                    warmup = 1000, 
                    iter = 5000,
                    prior = c(set_prior("student_t(10,0,5)", class = "sigma")),
                    control = list(adapt_delta = 0.999)
  )
  saveRDS(model_orn1, "brms_orn1.rds")
})
model_orn1 <- readRDS("brms_orn1.rds")
summary(model_orn1)
tidy(model_orn1)
#posterior::summarize_draws(model_orn1)

# Predictive posterior check
pp_check(model_orn1, resp = "y", ndraws = 100)

#Leave-one-out diagnostics
LogLiks1 <- log_lik(model_orn1, ndraws = 500)
loo(LogLiks1)
plot(LogLiks1, diagnostic = c("k", "n_eff"),
     label_points = FALSE,  main = "PSIS diagnostic plot")

# Calculate phylogenetic lambda parameter
hyp <- "sd_Phylo__Intercept^2 / (sd_Phylo__Intercept^2 + sigma^2) = 0"
(hyp <- hypothesis(model_orn1, hyp, class = NULL))
plot(hyp)

# Initial plots
plot(model_orn1, N = 2, ask = FALSE)
brmstools::coefplot(model_orn1)
plot(conditional_effects(model_orn1g, effects="PercentHomeRangeOverlap", re_formula = NULL, dpar="mu"), points = T)
conditional_effects(model_orn1, effects="PercentHomeRangeOverlap", dpar= "hu")
conditional_effects(model_orn1, effects="PercentHomeRangeOverlap", dpar= "mu")
conditional_effects(model_orn1, effects="PercentHomeRangeOverlap")

# Plot mu part
plot_emmeans1 <- model_orn1 |> 
  emmeans::emtrends(~ PercentHomeRangeOverlap, var = "PercentHomeRangeOverlap", dpar = "mu", 
           regrid = "response", tran = "log", type = "response",
           at = list(PercentHomeRangeOverlap = seq(0, 90, 1))) |> 
  tidybayes::gather_emmeans_draws() |> 
  ggplot(aes(x = PercentHomeRangeOverlap, y = .value)) +
  ggdist::stat_lineribbon(size = 1, color = clrs[1]) +
  scale_fill_manual(values = colorspace::lighten(clrs[1], c(0.95, 0.7, 0.4))) +
  labs(x = "% home-range overlap", y = "Value of % home-range overlap coefficient\n(marginal effect)",
       fill = "Credible interval",
       title = "Marginal effect of % home-range overlap on ornamentation",
       subtitle = "Regular part of the model (dpar = \"mu\")") +
  theme_nice() +
  theme(legend.position = "bottom")
plot_emmeans1

# Plot hurdle part
plot_emmeans1a <- model_orn1 |> 
  emmeans::emtrends(~ PercentHomeRangeOverlap, var = "PercentHomeRangeOverlap", dpar = "hu", 
                    regrid = "response", type = "response",
                    at = list(PercentHomeRangeOverlap = seq(0, 90, 1))) |> 
  tidybayes::gather_emmeans_draws() |> 
  ggplot(aes(x = PercentHomeRangeOverlap, y = .value)) +
  ggdist::stat_lineribbon(size = 1, color = clrs[5]) +
  scale_fill_manual(values = colorspace::lighten(clrs[5], c(0.95, 0.7, 0.4))) +
  scale_y_continuous(labels = scales::label_percent()) +
  labs(x = "% home-range overlap", y = "Value of % home-range overlap coefficient\n(marginal effect)",
       fill = "Credible interval",
       title = "Marginal effect of % home-range overlap on ornamentation",
       subtitle = "Hurdle part of the model (dpar = \"hu\")") +
  theme_nice() +
  theme(legend.position = "bottom")
plot_emmeans1a

# Final plot (Figure 1)
plot_emmeans1b <- model_orn1 |> 
  emmeans::emmeans(~ PercentHomeRangeOverlap, epred = TRUE,
          at = list(PercentHomeRangeOverlap = seq(0, 90, 1))) |> 
  gather_emmeans_draws() |> 
  ggplot(aes(x = PercentHomeRangeOverlap, y = .value)) +
  stat_lineribbon(size = 1, color = clrs[2]) +
  scale_fill_manual(values = colorspace::lighten(clrs[2], c(0.95, 0.7, 0.4))) +
  labs(x = "% home-range overlap", y = "Predicted ornamentation (log)",
       title = "Predicted values incorporating both hu and mu",
       subtitle = "epred = TRUE",
       fill = "Credible interval") +
  theme_nice() +
  theme(legend.position = "bottom")
plot_emmeans1b


##### Ornamentation ~ encounter rates #####
orn2 <- dplyr::select(dat, Phylo, log.Ornamentation, Ornamentation, log.EncounterRatePerDay)
orn2$ornBinary <- ifelse(orn2$log.Ornamentation==0, 0, 1)

job::job({
  conflicted::conflict_prefer("var", "stats")
  conflicted::conflict_prefer("aes", "ggplot2")
  conflicted::conflict_prefer("theme_bw", "ggplot2")
  conflicted::conflict_prefer("ar", "brms") 
  conflicted::conflict_prefer("rotate", "flextable")
  conflicted::conflict_prefer("me", "brms")
  
  A <- ape::vcv.phylo(phylo)  # phylogenetic covariance matrix
  
  model_orn2 <- brm(bf(log.Ornamentation ~ log.EncounterRatePerDay + (1|gr(Phylo, cov = A)), 
                       hu ~ log.EncounterRatePerDay + (1|gr(Phylo, cov = A))), 
                    data = orn2, 
                    family = hurdle_gamma(), 
                    data2 = list(A = A), 
                    cores = 4,
                    chains = 4,
                    warmup = 1000, 
                    iter = 5000,
                    seed = 12345,
                    control = list(adapt_delta = 0.99)
  )
  saveRDS(model_orn2, "brms_orn2.rds")
})
model_orn2 <- readRDS("brms_orn2.rds")
summary(model_orn2)
tidy(model_orn2)
#posterior::summarize_draws(model_orn2)

# Predictive posterior check
pp_check(model_orn2, resp = "y", ndraws = 100)

#Leave-one-out diagnostics
LogLiks2 <- log_lik(model_orn2, ndraws = 500)
loo(LogLiks2)
plot(LogLiks2, diagnostic = c("k", "n_eff"),
     label_points = FALSE,  main = "PSIS diagnostic plot")

# Calculate phylogenetic lambda parameter
hyp <- "sd_Phylo__Intercept^2 / (sd_Phylo__Intercept^2 + sigma^2) = 0"
(hyp <- hypothesis(model_orn2, hyp, class = NULL))
plot(hyp)


# Initial plot
conditional_effects(model_orn2, effects="log.EncounterRatePerDay", dpar="hu")
conditional_effects(model_orn2, effects="log.EncounterRatePerDay", dpar="mu")
conditional_effects(model_orn2, effects="log.EncounterRatePerDay")

# Final plot (Figure 2)
plot_emmeans2 <- model_orn2 |> 
  emmeans::emmeans(~ log.EncounterRatePerDay, epred = TRUE,
                   at = list(log.EncounterRatePerDay = seq(0, 1.1, 0.1))) |> 
  gather_emmeans_draws() |> 
  ggplot(aes(x = log.EncounterRatePerDay, y = .value)) +
  stat_lineribbon(size = 1, color = clrs[2]) +
  scale_fill_manual(values = colorspace::lighten(clrs[2], c(0.95, 0.7, 0.4))) +
  labs(x = "log encounter rate per day", y = "Predicted ornamentation (log)",
       title = "Predicted values incorporating both hu and mu",
       subtitle = "epred = TRUE",
       fill = "Credible interval") +
  theme_nice() +
  theme(legend.position = "bottom")
plot_emmeans2


##### Ornamentation ~ encounter rate + group size + SD ##### 
orn3 <- dplyr::select(dat, Phylo, log.Ornamentation, Ornamentation, log.EncounterRatePerDay, log.GroupSize, SSD, log.SSD)
orn3$ornBinary <- ifelse(orn3$log.Ornamentation==0, 0, 1)


prior3 = c(prior(normal(0,0.5), class = b),
           prior(normal(0,0.5), class = sd),
           prior(normal(13, 1), class = shape))

job::job({
  conflicted::conflict_prefer("var", "stats")
  conflicted::conflict_prefer("aes", "ggplot2")
  conflicted::conflict_prefer("theme_bw", "ggplot2")
  conflicted::conflict_prefer("ar", "brms") 
  conflicted::conflict_prefer("rotate", "flextable")
  conflicted::conflict_prefer("me", "brms")
  
  A <- ape::vcv.phylo(phylo)  # phylogenetic covariance matrix
  
  model_orn3 <- brm(bf(log.Ornamentation ~ log.EncounterRatePerDay + log.GroupSize + log.SSD + (1|gr(Phylo, cov = A)), 
                        hu ~ log.EncounterRatePerDay + log.GroupSize + log.SSD + (1|gr(Phylo, cov = A))), 
                     data = orn3, 
                     family = hurdle_gamma(), 
                     data2 = list(A = A), 
                     prior = prior3,
                     cores = 4,
                     chains = 4,
                     warmup = 1000, 
                     iter = 5000,
                     seed = 12345,
                     control = list(adapt_delta = 0.99)
  )
  saveRDS(model_orn3, "brms_orn3.rds")
})
model_orn3 <- readRDS("brms_orn3.rds")
summary(model_orn3)
tidy(model_orn3)
#posterior::summarize_draws(model_orn3)

# Predictive posterior check
pp_check(model_orn3, resp = "y", ndraws = 100)

#Leave-one-out diagnostics
LogLiks2 <- log_lik(model_orn3, ndraws = 500)
loo(LogLiks2)
plot(LogLiks2, diagnostic = c("k", "n_eff"),
     label_points = FALSE,  main = "PSIS diagnostic plot")

# Calculate phylogenetic lambda parameter
hyp <- "sd_Phylo__Intercept^2 / (sd_Phylo__Intercept^2 + sigma^2) = 0"
(hyp <- hypothesis(model_orn3, hyp, class = NULL))
plot(hyp)


# Initial plots
plot(model_orn3, N = 2, ask = FALSE)
plot(conditional_effects(model_orn3, effects=c("PercentHomeRangeOverlap", "log.GroupSize", "MatingSystem", "log.SSD"), re_formula = NULL), points = T)
conditional_effects(model_orn3, effects=c("log.GroupSize"), re_formula = NULL, dpar="hu")


##### Ornamentation ~ home range overlap + group size + SD ##### 
orn4 <- dplyr::select(dat, Phylo, log.Ornamentation, Ornamentation, PercentHomeRangeOverlap, log.GroupSize, log.SSD)
orn4$ornBinary <- ifelse(orn4$log.Ornamentation==0, 0, 1)

prior4 = c(prior(normal(0,0.5), class = b),
           prior(normal(0,0.5), class = sd),
           prior(normal(13, 1), class = shape))

job::job({
  conflicted::conflict_prefer("var", "stats")
  conflicted::conflict_prefer("aes", "ggplot2")
  conflicted::conflict_prefer("theme_bw", "ggplot2")
  conflicted::conflict_prefer("ar", "brms") 
  conflicted::conflict_prefer("rotate", "flextable")
  conflicted::conflict_prefer("me", "brms")
  orn4s <- orn4
  orn4s[,c("PercentHomeRangeOverlap", "log.GroupSize", "log.SSD")] <- scale(orn4s[,c("PercentHomeRangeOverlap", "log.GroupSize", "log.SSD")])
  
  A <- ape::vcv.phylo(phylo)  # phylogenetic covariance matrix
  
  model_orn4 <- brm(bf(log.Ornamentation ~ PercentHomeRangeOverlap + log.GroupSize + log.SSD + (1|gr(Phylo, cov = A)), 
                       hu ~ PercentHomeRangeOverlap + (1|gr(Phylo, cov = A))), 
                    data = orn4s, 
                    family = hurdle_gamma(), 
                    data2 = list(A = A), 
                    prior = prior4,
                    cores = 4,
                    chains = 4,
                    warmup = 1000, 
                    iter = 5000,
                    seed = 12345,
                    control = list(adapt_delta = 0.99)
  )
  saveRDS(model_orn4, "brms_orn4.rds")
})
model_orn4 <- readRDS("brms_orn4.rds")
summary(model_orn4)
tidy(model_orn4)
#posterior::summarize_draws(model_orn4)

# Predictive posterior check
pp_check(model_orn4, resp = "y", ndraws = 100)

#Leave-one-out diagnostics
LogLiks2 <- log_lik(model_orn4, ndraws = 500)
loo(LogLiks2)
plot(LogLiks2, diagnostic = c("k", "n_eff"),
     label_points = FALSE,  main = "PSIS diagnostic plot")

# Calculate phylogenetic lambda parameter
hyp <- "sd_Phylo__Intercept^2 / (sd_Phylo__Intercept^2 + sigma^2) = 0"
(hyp <- hypothesis(model_orn4, hyp, class = NULL))
plot(hyp)

# Initial plots
plot(model_orn4, N = 2, ask = FALSE)
plot(conditional_effects(model_orn4g, effects=c("PercentHomeRangeOverlap"), re_formula = NULL), points = T)
conditional_effects(model_orn4g, effects=c("PercentHomeRangeOverlap"), re_formula = NA, dpar="hu")
plot(conditional_effects(model_orn4m, effects=c("PercentHomeRangeOverlap", "log.GroupSize", "log.SSD"), re_formula = NULL), points = T)

# Final plot
plot_emmeans4 <- model_orn4 |> 
  emmeans::emtrends(~ PercentHomeRangeOverlap, var = "PercentHomeRangeOverlap", dpar = "mu", 
                    regrid = "response", tran = "log", type = "response",
                    at = list(PercentHomeRangeOverlap = seq(0, 90, 1))) |> 
  tidybayes::gather_emmeans_draws() |> 
  ggplot(aes(x = PercentHomeRangeOverlap, y = .value)) +
  ggdist::stat_lineribbon(size = 1, color = clrs[1]) +
  scale_fill_manual(values = colorspace::lighten(clrs[1], c(0.95, 0.7, 0.4))) +
  labs(x = "% home-range overlap", y = "Value of % home-range overlap coefficient\n(marginal effect)",
       fill = "Credible interval",
       title = "Marginal effect of % home-range overlap on ornamentation",
       subtitle = "Regular part of the model (dpar = \"mu\")") +
  theme_nice() +
  theme(legend.position = "bottom")
plot_emmeans4

plot_emmeans4a <- model_orn4 |> 
  emmeans::emtrends(~ PercentHomeRangeOverlap, var = "PercentHomeRangeOverlap", dpar = "hu", 
                    regrid = "response", type = "response",
                    at = list(PercentHomeRangeOverlap = seq(0, 90, 1))) |> 
  tidybayes::gather_emmeans_draws() |> 
  ggplot(aes(x = PercentHomeRangeOverlap, y = .value)) +
  ggdist::stat_lineribbon(size = 1, color = clrs[5]) +
  scale_fill_manual(values = colorspace::lighten(clrs[5], c(0.95, 0.7, 0.4))) +
  scale_y_continuous(labels = scales::label_percent()) +
  labs(x = "% home-range overlap", y = "Value of % home-range overlap coefficient\n(marginal effect)",
       fill = "Credible interval",
       title = "Marginal effect of % home-range overlap on ornamentation",
       subtitle = "Hurdle part of the model (dpar = \"hu\")") +
  theme_nice() +
  theme(legend.position = "bottom")
plot_emmeans4a

plot_emmeans4b <- model_orn4 |> 
  emmeans::emmeans(~ PercentHomeRangeOverlap, epred = TRUE,
                   at = list(PercentHomeRangeOverlap = seq(0, 90, 1))) |> 
  gather_emmeans_draws() |> 
  ggplot(aes(x = PercentHomeRangeOverlap, y = .value)) +
  stat_lineribbon(size = 1, color = clrs[2]) +
  scale_fill_manual(values = colorspace::lighten(clrs[2], c(0.95, 0.7, 0.4))) +
  labs(x = "% home-range overlap", y = "Predicted ornamentation (log)",
       title = "Predicted values incorporating both hu and mu",
       subtitle = "epred = TRUE",
       fill = "Credible interval") +
  theme_nice() +
  theme(legend.position = "bottom")
plot_emmeans4b


##### % agonistic ~ home-range overlap #####
orn5 <- dplyr::select(dat, Phylo, PercentAgonistic, PercAgonistic, PercentHomeRangeOverlap)
orn5$propAgonistic <- orn5$PercentAgonistic/100
orn5$propAgonistic <- ifelse(orn5$propAgonistic == 1, 0.9999, orn5$propAgonistic)
orn5$propAgonistic <- ifelse(orn5$propAgonistic == 0, 0.0001, orn5$propAgonistic)

prior1 <- get_prior(
  propAgonistic ~ PercentHomeRangeOverlap + (1|gr(Phylo, cov = A)), 
  data = orn5, 
  family = Beta(link = "logit", link_phi = "log"), 
  data2 = list(A = A)
)

job::job({
  conflicted::conflict_prefer("var", "stats")
  conflicted::conflict_prefer("aes", "ggplot2")
  conflicted::conflict_prefer("theme_bw", "ggplot2")
  conflicted::conflict_prefer("ar", "brms") 
  conflicted::conflict_prefer("rotate", "flextable")
  conflicted::conflict_prefer("me", "brms")
  
  A <- ape::vcv.phylo(phylo)  # phylogenetic covariance matrix  # phylogenetic covariance matrix
  
  model_orn5 <- brm(bf(propAgonistic ~ scale(PercentHomeRangeOverlap) + (1|gr(Phylo, cov = A)),
                       phi ~ scale(PercentHomeRangeOverlap) + (1|gr(Phylo, cov = A))), 
                    data = orn5, 
                    family = Beta(link = "logit", link_phi = "log"), 
                    data2 = list(A = A), 
                    cores = 4,
                    chains = 4,
                    warmup = 2000, 
                    iter = 10000,
                    seed = 12345,
                    control = list(adapt_delta = 0.99)
  )
  saveRDS(model_orn5, "brms_orn5.rds")
})
model_orn5 <- readRDS("brms_orn5.rds")
summary(model_orn5)
tidy(model_orn5)
#posterior::summarize_draws(model_orn5)

# Predictive posterior check
pp_check(model_orn5, resp = "y", ndraws = 100)

#Leave-one-out diagnostics
LogLiks5 <- log_lik(model_orn5, ndraws = 500)
loo(LogLiks5)
plot(LogLiks5, diagnostic = c("k", "n_eff"),
     label_points = FALSE,  main = "PSIS diagnostic plot")

# Calculate phylogenetic lambda parameter
hyp <- "sd_Phylo__Intercept^2 / (sd_Phylo__Intercept^2 + sigma^2) = 0"
(hyp <- hypothesis(model_orn5, hyp, class = NULL))
plot(hyp)

# Initial plots
plot(model_orn5, N = 2, ask = FALSE)
plot(conditional_effects(model_orn5, effects=c("PercentHomeRangeOverlap"), re_formula = NULL), points = T)
conditional_effects(model_orn5, effects=c("PercentHomeRangeOverlap"))

# Final plot (Figure 4)
plot_emmeans5 <- model_orn5 |> 
  emmeans::emmeans(~ PercentHomeRangeOverlap, epred = TRUE,
                   at = list(PercentHomeRangeOverlap = seq(0, 100, 1))) |> 
  gather_emmeans_draws() |> 
  ggplot(aes(x = PercentHomeRangeOverlap, y = .value)) +
  stat_lineribbon(size = 1, color = clrs[2]) +
  scale_fill_manual(values = colorspace::lighten(clrs[2], c(0.95, 0.7, 0.4))) +
  labs(x = "% home-range overlap", y = "Predicted agonistic encounters (%)",
       title = "Predicted values",
       subtitle = "epred = TRUE",
       fill = "Credible interval") +
  theme_nice() +
  theme(legend.position = "bottom")
plot_emmeans5


##### % agonistic ~ encounter rate #####
orn6 <- dplyr::select(dat, Phylo, PercentAgonistic, PercAgonistic, log.EncounterRatePerDay)
orn6$propAgonistic <- orn6$PercentAgonistic/100
orn6$propAgonistic <- ifelse(orn6$propAgonistic == 1, 0.9999, orn6$propAgonistic)
orn6$propAgonistic <- ifelse(orn6$propAgonistic == 0, 0.0001, orn6$propAgonistic)

job::job({
  conflicted::conflict_prefer("var", "stats")
  conflicted::conflict_prefer("aes", "ggplot2")
  conflicted::conflict_prefer("theme_bw", "ggplot2")
  conflicted::conflict_prefer("ar", "brms") 
  conflicted::conflict_prefer("rotate", "flextable")
  conflicted::conflict_prefer("me", "brms")
  
  A <- ape::vcv.phylo(phylo)  # phylogenetic covariance matrix
  
  model_orn6 <- brm(bf(propAgonistic ~ log.EncounterRatePerDay + (1|gr(Phylo, cov = A)),
                       phi ~ log.EncounterRatePerDay + (1|gr(Phylo, cov = A))), 
                    data = orn6, 
                    family = Beta(link = "logit", link_phi = "log"), 
                    data2 = list(A = A), 
                    cores = 4,
                    chains = 4,
                    warmup = 2000, 
                    iter = 10000,
                    seed = 12345,
                    control = list(adapt_delta = 0.99)
  )
  saveRDS(model_orn6, "brms_orn6.rds")
})
model_orn6 <- readRDS("brms_orn6.rds")
summary(model_orn6)
tidy(model_orn6)
#posterior::summarize_draws(model_orn6)

# Predictive posterior check
pp_check(model_orn6, resp = "y", ndraws = 100)

#Leave-one-out diagnostics
LogLiks6 <- log_lik(model_orn6, ndraws = 500)
loo(LogLiks6)
plot(LogLiks6, diagnostic = c("k", "n_eff"),
     label_points = FALSE,  main = "PSIS diagnostic plot")

# Calculate phylogenetic lambda parameter
hyp <- "sd_Phylo__Intercept^2 / (sd_Phylo__Intercept^2 + sigma^2) = 0"
(hyp <- hypothesis(model_orn6, hyp, class = NULL))
plot(hyp)

# Initial plots
plot(model_orn6, N = 2, ask = FALSE)
plot(conditional_effects(model_orn6, effects=c("log.EncounterRatePerDay"), re_formula = NULL), points = T)
conditional_effects(model_orn6, effects=c("log.EncounterRatePerDay"))

# Final plot (Figure 4)
plot_emmeans6 <- model_orn6 |> 
  emmeans::emmeans(~ log.EncounterRatePerDay, epred = TRUE,
                   at = list(log.EncounterRatePerDay = seq(0, 1.1, 0.1))) |> 
  gather_emmeans_draws() |> 
  ggplot(aes(x = PercentHomeRangeOverlap, y = .value)) +
  stat_lineribbon(size = 1, color = clrs[2]) +
  scale_fill_manual(values = colorspace::lighten(clrs[2], c(0.95, 0.7, 0.4))) +
  labs(x = "Daily encounter rate (log)", y = "Predicted agonistic encounters (%)",
       title = "Predicted values",
       subtitle = "epred = TRUE",
       fill = "Credible interval") +
  theme_nice() +
  theme(legend.position = "bottom")
plot_emmeans6


##### Encounter rate ~ home range overlap ##### 
orn7 <- dplyr::select(dat, Phylo, PercentHomeRangeOverlap, log.EncounterRatePerDay, EncounterRatePerDay)

job::job({
  conflicted::conflict_prefer("var", "stats")
  conflicted::conflict_prefer("aes", "ggplot2")
  conflicted::conflict_prefer("theme_bw", "ggplot2")
  conflicted::conflict_prefer("ar", "brms") 
  conflicted::conflict_prefer("rotate", "flextable")
  conflicted::conflict_prefer("me", "brms")

  A <- ape::vcv.phylo(phylo)  # phylogenetic covariance matrix
  
  model_orn7 <- brm(bf(EncounterRatePerDay ~ scale(PercentHomeRangeOverlap) + (1|gr(Phylo, cov = A))), 
                      data = orn7, 
                      family = "skew_normal",
                      data2 = list(A = A), 
                      cores = 4,
                      chains = 4,
                      warmup = 1000, 
                      iter = 5000,
                      seed = 12345,
                      control = list(adapt_delta = 0.99)
  )
  saveRDS(model_orn7, "brms_orn7.rds")
})
model_orn7 <- readRDS("brms_orn7.rds")
summary(model_orn7)
tidy(model_orn7)
#posterior::summarize_draws(model_orn7)

# Predictive posterior check
pp_check(model_orn7, resp = "y", ndraws = 100)

#Leave-one-out diagnostics
LogLiks7 <- log_lik(model_orn6, ndraws = 500)
loo(LogLiks7)
plot(LogLiks7, diagnostic = c("k", "n_eff"),
     label_points = FALSE,  main = "PSIS diagnostic plot")

# Calculate phylogenetic lambda parameter
hyp <- "sd_Phylo__Intercept^2 / (sd_Phylo__Intercept^2 + sigma^2) = 0"
(hyp <- hypothesis(model_orn6, hyp, class = NULL))
plot(hyp)

# Initial plots
plot(model_orn7, N = 2, ask = FALSE)
conditional_effects(model_orn7, effects=c("PercentHomeRangeOverlap"))

# Final plot (Figure 3)
plot_emmeans7 <- model_orn7 |> 
  emmeans::emmeans(~ PercentHomeRangeOverlap, epred = TRUE,
                   at = list(PercentHomeRangeOverlap = seq(0, 90, 1))) |> 
  gather_emmeans_draws() |> 
  ggplot(aes(x = PercentHomeRangeOverlap, y = .value)) +
  stat_lineribbon(size = 1, color = clrs[2]) +
  scale_fill_manual(values = colorspace::lighten(clrs[2], c(0.95, 0.7, 0.4))) +
  labs(x = "% home-range overlap", y = "Predicted daily encounter rate",
       title = "Predicted values",
       subtitle = "epred = TRUE",
       fill = "Credible interval") +
  theme_nice() +
  theme(legend.position = "bottom")
plot_emmeans7
